# Supplementary material for: Tracing metal footprints via global renewable power value chains
Source: Nat Commun. 2023 Jun 22;14:3703. doi: 10.1038/s41467-023-39356-x (PMC10287728; doi:10.1038/s41467-023-39356-x)
Supplement: Supplementary file 3 — source data [file 41467_2023_39356_MOESM3_ESM.xlsx]

## Sheet: FIG 1
a) MFs of hydropower (kt)
2015	Iron	Copper	Bauxite	Zinc	Lead	Other non_ferrous metals	Precious metals	Scarce metals
China	1779.68	535.76	50.9187	94.2909	17.4612	146.685	65.8432	56.9113
RoW Africa	46.7237	77.3828	13.608	12.6668	1.12518	7.69479	4.54341	10.2284
RoW Asia	44.9349	55.6844	13.6935	7.25573	1.89081	17.2776	4.79789	17.7791
RoW America	14.6405	74.6797	11.2997	2.61332	1.75469	4.13167	36.5994	8.54089
Austria	112.541	12.6703	3.35005	1.68639	0.457649	19.7776	1.9216	1.36335
Italy	31.5316	22.6897	3.72628	2.58985	0.864677	2.67068	4.47975	2.13881
RoW Middle East	47.1161	11.7506	2.15998	2.47427	0.529549	1.99079	1.02893	1.1782
Canada	5.91434	22.9021	1.67638	0.496333	0.136673	10.2827	2.39071	0.597622
Spain	9.19953	14.5159	1.67821	1.34791	0.353315	1.18964	1.89042	0.823109
Switzerland	8.38454	13.6907	1.78997	0.975183	0.380382	1.09953	2.51069	1.32474
b) MFs of wind power (kt)
2015	Iron	Copper	Bauxite	Zinc	Lead	Other non_ferrous metals	Precious metals	Scarce metals
China	140.936	42.1687	4.18692	7.69068	1.42808	11.6143	5.2637	4.72958
Spain	11.83	18.2056	2.09027	1.70399	0.439944	1.48151	2.39173	1.04016
RoW Africa	7.51481	10.5154	3.19963	0.740728	0.202463	2.04294	0.479963	0.862891
Germany	8.50336	8.3066	1.45544	0.717421	0.375958	0.693827	1.30763	0.644922
United Kingdom	5.24113	6.09795	0.710926	0.621299	0.164112	0.956159	0.850444	0.687112
RoW Middle East	3.37146	5.88236	1.51019	0.35402	0.380084	1.78588	0.251486	0.134266
Italy	5.89173	4.33191	0.724701	0.483606	0.168091	0.509248	0.856709	0.423844
Portugal	4.21691	4.15841	1.6384	0.431674	0.120006	0.550623	0.715569	0.298671
United States	2.4346	4.05084	0.466353	0.215827	0.067291	0.29205	0.775667	0.602845
Austria	6.05984	0.641445	0.178757	0.085121	0.023766	1.06944	0.097303	0.071241
c) MFs of bioenergy (kt)
2015	Iron	Copper	Bauxite	Zinc	Lead	Other non_ferrous metals	Precious metals	Scarce metals
France	29.4197	20.2415	2.42517	4.35729	0.593604	4.06674	2.70069	1.91617
China	37.3396	10.4238	1.17117	1.98664	0.382204	2.91254	1.41271	1.44974
Austria	33.8	4.43735	1.05343	0.635014	0.153229	6.06035	0.68558	0.472746
Germany	16.9689	16.4928	2.80166	1.5232	0.718983	1.47693	2.65483	1.26829
Japan	18.5785	9.71834	1.15974	1.21848	0.259561	1.65805	2.15346	5.23169
Netherlands	7.26503	6.20088	1.2259	0.819093	0.228702	5.47994	1.28615	1.27728
Poland	2.78609	15.9736	0.667738	0.178915	0.381899	0.206333	0.859448	0.161221
Italy	9.39557	6.1203	0.749943	0.898626	0.197647	1.19555	0.964408	0.581391
United Kingdom	5.28915	5.34723	4.18311	0.704581	1.14164	0.731433	0.896936	0.824742
RoW America	1.20766	7.33894	0.935191	0.247012	0.148381	0.54641	3.63899	0.591075
d) MFs of solar PV (kt)
2015	Iron	Copper	Bauxite	Zinc	Lead	Other non_ferrous metals	Precious metals	Scarce metals
Italy	5.42653	3.9288	0.660667	0.441659	0.153045	0.470181	0.782461	0.392603
Germany	2.99108	2.92642	0.506324	0.254585	0.130401	0.24887	0.462095	0.232238
United States	1.48814	3.28658	0.371139	0.147706	0.047417	0.195639	0.649916	0.52869
Spain	1.82294	2.87024	0.323795	0.257831	0.068291	0.203795	0.371996	0.173327
Japan	1.27587	1.73036	0.210225	0.126287	0.040314	0.135365	0.199552	0.420542
Switzerland	1.39276	1.55101	0.175015	0.128825	0.037575	0.126879	0.208658	0.245131
China	2.42664	0.6242	0.07895	0.134737	0.024067	0.186217	0.101274	0.089007
United Kingdom	0.545438	0.837591	0.104489	0.052104	0.022809	0.055078	0.111272	0.102344
RoW Asia	0.793734	0.545278	0.071354	0.078388	0.01633	0.086975	0.071078	0.140125
Slovakia	0.783408	0.416867	0.045581	0.028849	0.012245	0.033825	0.079576	0.030933
e) MFs of geothermal power (kt)
2015	Iron	Copper	Bauxite	Zinc	Lead	Other non_ferrous metals	Precious metals	Scarce metals
United States	2.28691	3.71091	0.423891	0.200227	0.060643	0.271968	0.70699	0.568785
RoW Africa	3.60496	2.60079	0.101999	0.225383	0.011205	0.886088	0.116673	0.325439
Italy	3.04683	2.36313	0.400505	0.279747	0.092302	0.284282	0.46445	0.23159
Japan	1.97035	2.1095	0.260145	0.172642	0.050899	0.204136	0.296205	0.672537
Germany	1.37728	1.81587	0.351337	0.583373	0.076192	0.356053	0.291331	0.700856
RoW Asia	2.05536	1.69705	0.188647	0.174293	0.041239	0.221737	0.196417	0.482067
RoW America	0.317412	1.54622	0.346335	0.060608	0.053564	0.097134	0.748951	0.176884
Mexico	0.723249	1.13074	0.145338	0.108861	0.028394	0.110807	0.291778	0.111344
RoW Europe	1.61232	0.479407	0.071998	0.11571	0.022634	0.066616	0.079205	0.049242
Portugal	0.112843	0.139941	0.046703	0.012219	0.003976	0.015363	0.022884	0.015524
f) MFs of solar thermal (kt)
2015	Iron	Copper	Bauxite	Zinc	Lead	Other non_ferrous metals	Precious metals	Scarce metals
United States	1.86643	2.87545	0.329892	0.163948	0.045451	0.223385	0.571249	0.473018
China	0.650363	0.561109	0.056522	0.055348	0.01221	0.053728	0.088657	0.091644
Spain	0.363148	0.579936	0.070533	0.049028	0.014994	0.039346	0.070606	0.037823
Australia	0.000843	0.000986	8.76e-05	7.66e-05	1.88e-05	8.37e-05	0.000211	0.000134
g) MFs of ocean power (kt)
2015	Iron	Copper	Bauxite	Zinc	Lead	Other non_ferrous metals	Precious metals	Scarce metals
China	0.999164	2.53548	0.174665	0.122571	0.031515	0.122076	0.227449	0.18103
France	0.066356	0.07551	0.008375	0.006207	0.001873	0.007657	0.0109	0.010817
Canada	0.008011	0.012308	0.001309	0.000833	0.000245	0.002434	0.001246	0.000904

## Sheet: FIG 2
GDP per capita (eur per person)
map color data	2005	2015
Europe	21980.6	29225.6
Middle East	5253.3	9178.83
North America	27480.4	38991.7
Other Asia	5180.9	7682.23
Africa	934.941	1726.63
Latin America	3524.15	7223.98
Australia	26862	50484.2
China	1385.34	7175.55
India	564.795	1428.19
Russia	4205.95	8416.67
a) Major international flows of metals in 2005
Origin	Destination	Embodied metal flows (kt)
China	Europe	30.8376
China	Other Asia	22.91
Australia	Europe	66.4554
Australia	Other Asia	19.9679
Australia	China	63.9987
Russia	Europe	151.787
Other Asia	Europe	143.45
Other Asia	China	47.4012
Other Asia	North America	19.9322
Latin America	Europe	164.371
Latin America	Middle East	26.5142
Latin America	North America	67.6258
Latin America	China	80.8941
Latin America	Other Asia	26.5973
Africa	Europe	27.8018
b) Major international flows of metals in 2015
Origin	Destination	Embodied metal flows (kt)
China	Europe	85.2915
China	Other Asia	43.4842
Australia	Europe	67.7914
Australia	Other Asia	28.6887
Australia	China	295.612
Russia	Europe	56.3435
Russia	China	34.9219
Other Asia	Europe	81.1663
Other Asia	China	198.41
Latin America	Europe	160.818
Latin America	North America	27.5507
Latin America	China	352
North America	Europe	49.394
North America	China	86.3103
Africa	Europe	66.3065
Africa	China	54.4641

## Sheet: FIG 3
a) DMUR and DVRA in 2005 (%)
2005	DVAR	MVAR	bubble	group
Norway	98.4235	11.5877	29.8638	1
Netherlands	86.6713	0.00168838	1.63835	1
Germany	86.2001	1.19754	13.3552	1
United States	94.941	60.9	3.61244	2
RoW Asia	82.8738	65.3	7.78522	3
Russia	94.3727	93.7428	6.68943	4
RoW Africa	96.8143	84.7163	9.27922	5
RoW Middle East	92.3235	56.1366	3.07765	6
United Kingdom	92.8886	0.0147019	2.09396	1
China	83.5785	70.061	1.53631	7
France	82.6434	0.343405	3.20655	1
RoW America	82.4063	97.0093	1.82342	8
Italy	83.9737	0.0312666	1.28193	1
Canada	87.996	87.3451	0.988278	2
India	93.1898	99.0324	0.510619	9
Brazil	85.362	94.1024	0.369397	8
Australia	94.7368	98.3254	0.410141	10
Others	81.1387	29.2527	11.5473	11
b) DMUR and DVRA in 2015 (%)
2005	DVAR	MVAR	bubble	group
Norway	96.1384	15.643	22.9152	1
Netherlands	93.7092	0.00143	10.8839	1
Germany	87.3055	0.959	7.76379	1
United States	93.433	64.9	7.28763	2
RoW Asia	78.7636	72.2	5.71549	3
Russia	95.2125	89.3382	5.40691	4
RoW Africa	94.8624	87.0408	5.12394	5
RoW Middle East	90.7166	56.0318	4.57993	6
United Kingdom	89.6687	0.001663	2.98277	1
China	88.4425	74.7415	2.6218	7
France	75.2288	0.414192	2.12559	1
RoW America	87.0795	97.2165	1.96961	8
Italy	81.437	2.93e-05	1.40777	1
Canada	89.8813	93.1616	1.29061	2
India	77.3368	65.656	0.917504	9
Brazil	94.2695	97.9041	0.863756	8
Australia	92.9555	98.8715	0.922876	10
Others	77.8733	29.5754	15.221	11
c) metal use or value-added embodied in renewable power value chains (RPVCs) for economies
Value-added embodied in exports ：M.EUR	Domestic metals/value-added consumed by trade partner through final products trade	Domestic metals/value-added consumed by trade partner through intermediate products trade	Domestic metals/value-added consumed by third economies through intermediate products trade	Foreign metals/value-added consumed by trade partner through final products trade	Foreign metals/value-added consumed by trade partner intermediate products trade	Metaluse embodied in exports (kt)	Domestic metals/value-added consumed by trade partner through final products trade	Domestic metals/value-added consumed by trade partner through intermediate products trade	Domestic metals/value-added consumed by third economies through intermediate products trade	Foreign metals/value-added consumed by trade partner through final products trade	Foreign metals/value-added consumed by trade partner intermediate products trade
Norway	35.8903	5083.79	78.4908	1.07377	207.721	Norway	0.000288683	8.01795	2.6296	0.195223	57.2247
Netherlands	37.7673	2347.12	84.0551	10.8583	154.885	Netherlands	7.29299e-06	0.00025966	0.000103801	0.924026	25.0602
Germany	98.2057	1510.38	152.58	7.43566	248.644	Germany	0.00143369	0.507912	0.114164	1.19223	63.2009
United States	0.00621566	1400.94	252.204	0.00195319	116.192	United States	1.68839e-06	48.1758	16.7879	0.000159513	35.1196
RoW Asia	79.3927	1024.62	192.508	9.85006	339.722	RoW Asia and Pacific	2.26177	209.886	63.7525	1.84762	104.425
Russia	14.9286	1069.8	141.797	0.346091	61.3265	Russia	0.0721495	84.0708	30.3839	0.0650615	13.6027
RoW Africa	54.4255	1012.24	95.6697	4.3648	58.5852	RoW Africa	7.98671	65.4652	19.9913	0.755239	13.1572
RoW Middle East	116.19	624.92	297.818	10.5176	95.8	RoW Middle East	2.7744	40.5544	10.116	2.83456	39.1035
United Kingdom	8.85832	545.386	122.378	12.9785	64.9799	United Kingdom	1.10375e-05	0.000133338	8.34712e-05	0.457005	13.2397
China	0	442.071	152.668	0	77.7192	China	0	108.794	59.0258	0	56.7136
France	0	404.066	78.1115	0	158.771	France	0	0.035328	0.0204932	0	13.4213
RoW America	3.40655	370.04	73.3469	0.272005	66.0212	RoW America	0.223328	286.031	130.888	0.0311057	11.9127
Spain	19.8497	264.914	48.1855	3.06901	59.5188	Spain	0.0420968	4.84909	6.89317	0.195253	20.88
Italy	11.4288	246.95	60.9663	6.71072	66.0818	Italy	1.13675e-08	3.35189e-06	1.45378e-06	0.258622	16.1592
Japan	0	206.605	55.1246	0	70.1577	Japan	0	0.00244596	0.00126416	0	56.7389
South Korea	0	163.35	42.5151	0	123.483	South Korea	0	0.371967	0.141576	0	59.498
Canada	15.9003	224.264	52.6019	0.464734	32.4946	Canada	0.133731	39.1411	16.941	0.0602602	4.06621
Belgium	8.49367	176.263	45.4124	6.33433	86.5182	Belgium	7.27491e-07	0.00134835	0.000726355	0.173722	17.5822
Ireland	1.65381e-05	170.855	27.7766	2.97433e-06	119.721	Ireland	3.23713e-09	0.446218	0.61443	1.85879e-07	4.8622
Switzerland	10.4499	174.628	40.2686	18.3955	42.9223	Switzerland	0	0	0	0.819026	4.23119
India	0	160.661	47.4697	0	60.9917	India	0	24.9805	12.6346	0	19.6761
Sweden	0.150184	174.197	44.4745	0.994569	44.791	Sweden	0.00480078	62.8961	37.1165	0.0364805	5.62823
Australia	0.00545648	159.158	50.1849	0.0156897	15.8496	Australia	0.000105151	271.595	146.535	0.000786276	4.77167
Brazil	0.0408711	149.886	46.0108	0.000775544	11.9099	Brazil	2.36582e-05	149.312	54.044	5.47696e-05	4.35325
Croatia	102.863	65.9982	5.896	26.4088	5.22019	Croatia	0.000186549	0.00368281	0.00217199	1.68078	0.665729
Austria	7.21753	138.566	25.4236	0.719915	21.7159	Austria	1.10754	3.16642	1.25887	0.218614	2.70893
RoW Europe	39.2599	84.6862	23.7424	10.7784	29.4063	RoW Europe	0.851865	28.1765	7.43158	0.606264	3.07156
Denmark	3.83613	125.405	23.3877	0.17471	13.077	Denmark	5.63563e-09	1.17663e-06	6.21598e-07	0.0103708	1.20221
Poland	0.169575	101.795	35.4663	0.0433602	27.0133	Poland	0.0141941	23.2161	15.1178	0.00833117	6.45763
Luxembourg	0.955758	54.5066	10.2697	56.4287	34.833	Luxembourg	0	0	0	0.508264	3.83404

## Sheet: FIG 4
a) Contribution of each driver to changes in MEI (%)
	m(r)	m(-r)	T(r)	T(-r)	H(r)	H(-r)	D(r)	D(-r)	y(r)	y(-r)
Austria	0	-70.3632	-41.7037	1.02744	-19.0741	12.5842	-2.01625	0.005711	39.3173	10.1482
Belgium	0	-70.7902	-0.60633	6.95692	301.214	86.3028	-6.44743	-0.36933	101.624	25.373
Bulgaria	0	-68.1445	13.5524	4.83021	47.6095	14.4901	3.9099	0.020064	292.882	3.37717
Cyprus	0	-69.7616	-48.1422	3.86062	1053.96	15.6139	-55.3529	-0.1209	526.481	19.8353
Czech Republic	0	-72.8122	106.222	8.77541	21.8077	162.107	-4.16097	0.051216	26.8132	15.6469
Germany	0	-75.11	44.0122	7.24668	117.642	51.0441	-1.48972	-0.15165	48.3	16.5661
Denmark	0	-68.8236	66.668	8.51143	-30.3217	55.3034	-0.1627	-0.04611	69.7328	3.5268
Estonia	0	-68.7555	222.989	5.46748	55.6197	49.4881	1.2294	-0.20671	793.014	14.5941
Spain	0	-72.9874	14.4129	9.61996	199.709	48.3615	-1.58718	-0.13995	74.0302	12.3956
Finland	0	-68.3509	7.00776	7.64836	114.176	30.845	-0.36947	-0.02544	54.8355	4.63671
France	0	-70.3579	-49.6474	23.5833	103.106	144.852	-3.72255	-0.02525	47.9949	9.20014
Greece	0	-69.66	-25.1522	-1.90502	-43.7544	34.0886	-43.4727	-0.06977	247.202	9.99564
Croatia	0	-70.6799	-21.3283	-1.75805	51.6193	51.0153	0.372607	-0.09571	38.3596	11.3846
Hungary	0	-70.9165	-12.1104	10.5956	-83.4411	16.2257	0.266847	0.170009	-21.7073	22.5704
Ireland	0	-70.5104	16.9932	8.47625	164.31	42.3952	-2.63782	-0.35603	64.4993	18.567
Italy	0	-72.8019	5.47348	10.7744	131.138	99.7791	-2.8638	-0.01935	39.1111	12.8141
Lithuania	0	-71.4051	3.18085	9.4453	67.4798	37.8548	5.77208	-0.00485	426.113	10.1467
Luxembourg	0	-69.9099	3.02246	5.17963	265.122	133.531	0.060407	-1.25451	73.0017	51.4802
Latvia	0	-71.607	27.7593	5.0073	-71.6374	54.8015	6.82561	-0.0383	52.1353	19.6972
Malta	0	-64.8605	7.51272	4.35479	0	25.0693	4.76667	0.092046	300	29.0259
Netherlands	0	-68.8478	-18.7652	5.40807	160.231	32.0344	-4.98004	-0.22353	19.7334	21.7757
Poland	0	-72.9858	-35.6733	3.33039	-41.6591	20.9674	1.46409	-0.02402	391.149	4.63339
Portugal	0	-71.9965	6.36308	7.75549	400.502	74.9338	-1.14425	-0.08732	98.7069	7.84328
Romania	0	-72.4339	2.95113	2.83383	49.3477	27.0528	2.70877	-0.0109	103.732	13.9294
Sweden	0	-72.6375	66.3619	12.2324	65.0829	43.7303	15.1425	-0.17001	28.9625	8.64493
Slovenia	0	-72.8524	7.07404	8.48246	82.3414	59.3633	-1.67981	-0.1787	32.1826	20.0113
Slovakia	0	-74.8303	3.31129	4.75758	16.5008	28.2788	4.1776	-0.06387	130	15.0338
United Kingdom	0	-73.0061	-4.37308	8.21953	56.951	56.4449	-1.05188	-0.03541	71.5885	5.52226
United States	0	-72.0832	2.60806	1.56637	-56.1682	53.2242	-1.88312	0.048001	92.7794	9.10676
Japan	0	-75.2053	526.377	7.61866	41.0778	16.6397	-7.73337	0.567415	9.04571	18.3656
China	0	-74.4718	-11.5035	2.43249	167.408	26.2274	10.7135	-0.11361	325.925	17.136
Canada	0	-72.9802	11.9067	8.37098	172.206	38.9939	-2.20944	-0.10614	27.2842	11.0903
South Korea	0	-73.9775	-16.6127	10.303	172.547	31.5724	-0.10292	1.22004	41.2513	39.2244
Brazil	0	-73.8036	-48.3945	3.57633	86.4233	61.5275	-0.92339	-0.01467	189.337	17.6979
India	0	-76.1918	31.8635	15.3364	-61.8172	51.1163	1.90117	0.132089	219.299	11.2256
Mexico	0	-73.7262	81.8042	3.12797	268.287	36.7128	-0.69594	-0.12907	31.5179	5.86454
Russia	0	-72.4835	57.9182	5.74324	-72.7665	29.9753	0.700773	-0.08856	263.154	19.7142
Australia	0	-72.7536	94.6439	7.87113	-18.8265	39.5346	2.6266	0.225316	23.2593	15.2999
Switzerland	0	-70.9688	-0.62895	7.86447	2.6198	25.7999	3.9972	-0.11644	50.5842	20.1951
Turkey	0	-71.1199	18.0515	1.50273	-26.146	31.8771	-0.57074	0.106353	138.874	7.96518
Taiwan	0	-74.4696	36.8595	3.54534	64.9029	26.4897	-7.07248	0.098766	25.5129	39.2375
Norway	0	-49.1362	7.87518	2.36599	324.031	25.2523	-4.10802	-0.97308	56.0306	26.028
Indonesia	0	-71.8923	-1.34685	7.473	-6.57918	20.7163	5.25471	0.17717	183.452	11.9516
South Africa	0	-69.1852	-27.9292	10.4105	147.827	23.453	-9.90584	-0.01904	4.82813	23.5829
RoW Asia	0	-79.696	18.2314	15.576	-50.8578	103.18	3.12589	-0.16244	194.033	11.2986
RoW America	0	-72.0013	45.2782	13.4391	-17.4403	37.2529	-0.89159	0.020337	263.762	4.87819
RoW Europe	0	-73.4284	8.67817	11.2673	26.046	33.0827	-3.46366	0.201492	87.2449	22.9269
RoW Africa	0	-75.216	34.5077	14.4723	20.5452	74.7338	1.31136	-0.04206	172.573	10.0732
RoW Middle East	0	-63.9461	4.08883	3.34145	0.470198	17.0893	2.83805	-0.07882	168.676	15.1448
b) Drivers of changes in MEI (%)
NAME	m(r)	m(-r)	T(r)	T(-r)	H(r)	H(-r)	D(r)	D(-r)	y(r)	y(-r)
China	0	-74.4718	-11.5035	2.43249	167.408	26.2274	10.7135	-0.11361	325.925	17.136
Italy	0	-72.8019	5.47348	10.7744	131.138	99.7791	-2.8638	-0.01935	39.1111	12.8141
France	0	-70.3579	-49.6474	23.5833	103.106	144.852	-3.72255	-0.02525	47.9949	9.20014
Germany	0	-75.11	44.0122	7.24668	117.642	51.0441	-1.48972	-0.15165	48.2588	16.5661
Austria	0	-70.3632	-41.7037	1.02744	-19.0741	12.5842	-2.01625	0.005711	39.3173	10.1482
RoW Asia	0	-79.696	18.2314	15.576	-50.8578	103.18	3.12589	-0.16244	194.033	11.2986
Japan	0	-75.2053	526.377	7.61866	41.0778	16.6397	-7.73337	0.567415	9.04571	18.3656
Spain	0	-72.9874	14.4129	9.61996	199.709	48.3615	-1.58718	-0.13995	74.0302	12.3956
RoW Middle East	0	-63.9461	4.08883	3.34145	0.470198	17.0893	2.83805	-0.07882	168.676	15.1448
United States	0	-72.0832	2.60806	1.56637	-56.1682	53.2242	-1.88312	0.048001	92.7794	9.10676
c) Contribution of each driver to changes in MEE (%)
	m(r)	m(-r)	T(r)	T(-r)	H(r)	H(-r)	D(r)	D(-r)	y(r)	y(-r)
Austria	-47.8476	0	200.728	-3.38913	-6.56611	-3.7158	-16.9949	0.0911968	0.144209	128.417
Belgium	-5.4886	0	-12.1471	-15.9784	7.36828	91.5375	-0.0157209	0.443686	0.123888	119.504
Bulgaria	-61.8463	0	21.0565	-6.36946	1.25156	124.187	-1.89659	1.32827	0.0528527	140.258
Cyprus	0	0	0	0	0	0	0	0	0	0
Czech Republic	0	0	0	0	0	0	0	0	0	0
Germany	-17.2298	0	-67.0209	4.59346	-5.71199	-3.18122	0.0679079	1.54643	0.515767	142.742
Denmark	0	0	0	0	0	0	0	0	0	0
Estonia	0	0	0	0	0	0	0	0	0	0
Spain	80.274	0	76.8021	14.7092	140.261	100.362	0.0802736	1.32977	0.0913028	152.344
Finland	-24.1172	0	97.4157	-5.49051	28.3535	105.926	-0.181412	1.26864	0.0468476	114.009
France	-98.4203	0	276.618	-1.93708	531.479	62.2363	-0.0456448	0.397174	0.4292	105.214
Greece	-2.59266	0	21.3532	-6.54258	-67.2155	72.7377	-0.03408	0.197803	0.022688	110.985
Croatia	0	0	0	0	0	0	0	0	0	0
Hungary	-80.6202	0	51.1012	-4.04927	135.383	105.786	-0.18936	0.0721281	0.0303756	96.3001
Ireland	-72.0436	0	-67.6452	-11.1229	-2.20836	268.41	-0.0318533	-0.490167	-0.0333941	86.6388
Italy	-99.9666	0	-22.6399	-18.4247	28.4353	237.35	-0.0198181	-2.89289	0.070343	73.1467
Lithuania	0	0	0	0	0	0	0	0	0	0
Luxembourg	0	0	0	0	0	0	0	0	0	0
Latvia	0	0	0	0	0	0	0	0	0	0
Malta	0	0	0	0	0	0	0	0	0	0
Netherlands	106.965	0	-79.9038	13.5241	37.0097	85.0764	-0.195905	3.64687	0.0758	181.928
Poland	-74.3286	0	23.6447	-9.34172	46.3166	108.24	-0.412679	-0.095894	0.260921	100.725
Portugal	-30.31	0	246.078	-4.95654	98.357	86.1734	0.181749	0.27163	0.00558275	109.771
Romania	-61.6454	0	-20.426	7.37053	-61.4177	63.0562	-0.00254171	0.611768	0.139153	121.174
Sweden	-29.5258	0	11.7032	-13.6891	27.0664	55.5706	-0.326146	-0.289672	0.364373	118.073
Slovenia	0	0	0	0	0	0	0	0	0	0
Slovakia	-99.8874	0	360.596	33.9045	45.0413	37.9137	-0.0716606	-0.389132	0.146039	93.8011
United Kingdom	-84.1942	0	-65.3999	3.10571	8.03862	115.951	-0.743538	-0.701463	0.17	117.459
United States	-68.6413	0	-8.7553	7.34344	41.0597	112.778	1.00539	2.78962	1.4652	190.083
Japan	-99.1676	0	-68.7212	9.14558	61.0081	47.3686	0.287693	4.87459	-0.10401	244.876
China	-83.6591	0	279.098	-8.79417	76.1959	13.6344	-0.0749319	-0.961144	2.74717	97.7457
Canada	-71.4391	0	32.1563	5.33446	33.98	55.7278	0.112698	2.35715	0.32231	182.223
South Korea	-64.4373	0	-29.2139	12.9338	8.94454	60.9357	0.0419903	5.01987	0.281989	242.877
Brazil	-60.3013	0	-24.8616	10.1761	-2.83042	71.5242	0.0271318	3.22967	0.357463	196.429
India	-72.1742	0	-79.5381	30.0337	25.9712	140.951	0.103513	5.35479	0.609209	229.64
Mexico	-37.4498	0	-8.81748	21.5065	25.0465	109.285	0.109425	3.85359	0.151611	194.798
Russia	-76.6189	0	-25.559	0.473397	-4.58513	48.8531	-0.0358722	1.08543	0.589293	117.594
Australia	-82.3508	0	7.23115	18.0536	28.0202	138.439	0.141212	5.04392	0.31498	245.007
Switzerland	0	0	0	0	0	0	0	0	0	0
Turkey	-24.366	0	-25.6123	17.9352	28.3982	67.4804	0.163075	3.30933	0.160154	194.475
Taiwan	0	0	0	0	0	0	0	0	0	0
Norway	-15.2062	0	123.276	-16.3377	64.5809	102.247	-0.396615	1.07714	0.113541	112.201
Indonesia	-88.0523	0	-22.026	-7.91437	29.3696	117.042	0.0086308	3.24917	0.341441	204.091
South Africa	-66.1777	0	-6.28166	10.5254	45.2962	98.6212	0.00979143	2.77773	0.01301	190.622
RoW Asia and Pacific	-66.4994	0	7.89719	9.5286	-4.33236	36.285	0.339551	2.29353	3.40717	172.336
RoW America	-75.0076	0	10.4966	1.13254	7.25515	72.3315	0.112583	3.2379	1.09237	193.639
RoW Europe	-71.0581	0	-42.2803	-0.846721	1.31036	-32.935	-0.0299749	-1.02428	0.114712	83.1763
RoW Africa	-41.9932	0	51.2546	-5.63989	3.95701	35.92	-1.84675	1.11448	0.78105	133.531
RoW Middle East	-66.7448	0	114.189	4.68003	-0.174363	37.0222	-0.601787	2.81924	1.69235	194.404
d) Drivers of changes in MEE (%)
NAME	m(r)	m(-r)	T(r)	T(-r)	H(r)	H(-r)	D(r)	D(-r)	y(r)	y(-r)
Australia	-82.3508	0	7.23115	18.0537	28.0202	138.439	0.141212	5.04392	0.31498	245.007
RoW America	-75.0076	0	10.4966	1.13254	7.25515	72.3315	0.112583	3.2379	1.09237	193.639
RoW Asia	-66.4994	0	7.89719	9.5286	-4.33236	36.285	0.339551	2.29353	3.40717	172.336
Brazil	-60.3013	0	-24.8616	10.1761	-2.83042	71.5242	0.027132	3.22967	0.357463	196.429
China	-83.6591	0	279.098	-8.79417	76.1959	13.6344	-0.07493	-0.96114	2.74717	97.7457
Russia	-76.6189	0	-25.559	0.473397	-4.58513	48.8531	-0.03587	1.08543	0.589293	117.594
Sweden	-29.5258	0	11.7032	-13.6891	27.0663	55.5705	-0.32615	-0.28967	0.364373	118.073
RoW Africa	-41.9932	0	51.2546	-5.63989	3.95701	35.92	-1.84675	1.11448	0.78105	133.531
United States	-68.6413	0	-8.7553	7.34344	41.0597	112.778	1.00539	2.78962	1.4652	190.083
South Africa	-66.1777	0	-6.28166	10.5254	45.2962	98.6212	0.009791	2.77773	0.01301	190.622
